# Supplementary material for: The emissions of CO2 and other volatiles from the world’s subaerial volcanoes
Source: Sci Rep. 2019 Dec 10;9:18716. doi: 10.1038/s41598-019-54682-1 (PMC6904619; doi:10.1038/s41598-019-54682-1)
Supplement: Supplementary file 1 — Dataset Table S1 [file 41598_2019_54682_MOESM1_ESM.xlsx]

## Sheet: Sheet1
The emissions of CO2 and other volatiles from the world’s subaerial volcanoes
Tobias P. Fischer1,*, Santiago Arellano2, Simon Carn3, Alessandro Aiuppa4, Bo Galle2, Patrick Allard5, Taryn Lopez6, Hiroshi Shinohara7, Peter Kelly8, Cynthia Werner8, Carlo Cardellini9, Giovanni Chiodini10
1 Department of Earth and Planetary Sciences, University of New Mexico, Albuquerque, NM 87131 USA; 2 Department of Space, Earth and Environment, Chalmers University of Technology, SE-412 96 Göteborg, Sweden; 3 Department of Geological and Mining Engineering Science, Michigan Technological University, Houghton, MI 49931 USA;
4 Dipartimento di Scienze della Terra e del Mare (DiSTeM), Università di Palermo, 36 90123 Palermo, Italy ; 5 Institut de Physique du Globe de Paris (IPGP), Université de Paris, 75005 Paris, France ; 6 Geophysical Institute, Alaska Volcano Observatory, University of Alaska Fairbanks, Fairbanks, AK 99775 USA;
7 Geological Survey of Japan, AIST, Tsukuba 305-8567, JAPAN; 8 U.S. Geological Survey, David A. Johnston Cascades Volcano Observatory, Vancouver, WA 98683 USA; 9 Dipartimento di Fisica e Geologia, Università di Perugia, Perugia, Italy; 10 INGV, Sezione di Bologna, Bologna, Italy
*corresponding author : fischer@unm.edu
		SO2 flux passive (space-based 2005 -2015)		SO2 flux passive (ground-based 2005 -2015)		Combined SO2 flux passive (2005-2015)					SO2 emission during eruptions (GVP) 2005-2017
ArcName	Volcano Name		Mean SD	Mean SO2 flux [kt/y]	SD	Final SO2 flux (2005-2015) from combined space- and and ground-based measurements	SO2 flux uncertainty	method	References	DOI	ktons	Erupted CO2 flux (ktons) using measured C/S	Erupted CO2 flux using predicted C/S	C/S (molar) Aiuppa et al., 2017, 2018 and from plume MG	SD	predicted C/S (molar) Aiuppa et al., 2019	SD	Predicted C/S based on group following Aiuppa et al., 2019 method	SD	CO2 flux (kt/yr) based on measured C/S	Predicted CO2 flux (kt/yr) using published predicted C/S (Aiuppa et al., 2019)	Predicted CO2 flux (kt/yr) using extrapolated predicted C/S	CO2 summary (kt/y)	SD summary (kt/y)
		ktons/y	kt/y	kt/y		ktons/y	ktons/y	Space Based or Ground based
Colombia	CERRO_BRAVO
Colombia	RUIZ	392.01	44	110.571	78.0675	392.01	208.54	SB	1	10.1038/srep44095				3	0.5					808.521			808.521	450.728
Colombia	HUILA	228.855	29			228.855	122.487	SB	1	10.1038/srep44095				2	0.6					314.676			314.676	193.073
Colombia	PURACE			76		76	22.8	GB	2									5	1.5			261.25	261.25	110.839
Colombia	GALERAS	79.57	23	111.778	82.1648	112	0.3	SB	2	10.196/novac.galeras.001				3.3	0.5					254.1			254.1	38.506
Ecuador	REVENTADOR	75.19	20			75.19	43.9172	SB	1	10.1038/srep44095						2.2	0.8				113.725		113.725	78.246
Ecuador	COTOPAXI			111.667	117.616	112	33.6	GB	2	10.196/novac.cotopaxi.001	90	111.375		1.8						138.6			138.6	41.58
Ecuador	TUNGURAHUA	124.83	23	241.556	66.9496	242	72.6	SB	2	10.196/novac.tungurahua.001	40		68.75			2.5	0.8				415.938		415.938	182.444
Ecuador	SANGAY			70	2.94392	70	21	GB	2	10.196/novac.sangay.001								5	1.5			240.625	240.625	102.089
Peru	SABANCAYA	31.755	7	40	0	31.755	17.935	SB	1	10.1038/srep44095				1.5	0.1					32.7473			32.7473	18.6239
Peru	UBINAS	81.03	11	58	31	81.03	43.5478	SB	1	10.1038/srep44095				2.4	0.5					133.7			133.7	77.0638
North_Chile	ISLUGA	28.47	8	130	45	28.47	16.8277	SB	1	10.1038/srep44095				1	0					19.5731			19.5731	11.569
North-Central_Chile	LASCAR			24.6667	3.09121	25	0.3	GB	2	10.196/novac.isluga.001	5		4.125					1.2	0.8			20.625	20.625	13.7522
North-Central_Chile	LASTARRIA	90.52	12			90.52	48.5759	SB	1	10.1038/srep44095				1.6	0.4					99.572			99.572	58.9475
Central_Chile	PLANCHON-PETEROA			2	0	2	0.6	GB	8		1		0.825					1.2	0.8			1.65	1.65	1.20624
South-Central_Chile	COPAHUE	124.465	19	267	72	124.465	67.453	SB	1	10.1038/srep44095	500	309.375		0.9	0.3					77.0127			77.0127	48.9993
South-Central_Chile	LLAIMA			194	0	194	58.2	GB	2	10.196/novac.copahue.001	40		33					1.2	0.8			160.05	160.05	117.006
South-Central_Chile	VILLARRICA	102.565	17	60.4286	17.7189	102.565	55.9776	SB	1	10.1038/srep44095	5	3.4375		1	0.3					70.5134			70.5134	43.9154
South-Central_Chile	CORDON_CAULLE								1	10.1038/srep44095	200		165					1.2	0.8
South-Central_Chile	CALBUCO								1	10.1038/srep44095	400		330					1.2	0.8
South_Chile	CHAITEN								1	10.1038/srep44095	14		11.55					1.2	0.8
Guatemala/El_Salvador	SANTIAGUITO	90.155	9	45.2	16.0674	90	47.6575	SB	2	10.196/novac.santiaguito.001						1.6	0.8				99		99	72.1003
Guatemala/El_Salvador	FUEGO	91.98	9	47.3333	2.0548	91.98	48.669	SB	1	10.1038/srep44095	28	28.875		1.5	1	1.6	0.8			94.8544			94.8544	80.7332
Guatemala/El_Salvador	PACAYA								1	10.1038/srep44095	25	25.7812		1.5	1.2			5	1.5
Guatemala/El_Salvador	SANTA_ANA	35.405	7	34.25	1.29904	35.405	19.6965	SB	1	10.1038/srep44095	12	8.25		1	0.3					24.3409			24.3409	15.3847
Guatemala/El_Salvador	SAN_MIGUEL	32.12	9			32.12	18.9729	SB	1	10.1038/srep44095	5	5.15625		1.5	0.2					33.1237			33.1237	20.058
Nicaragua	SAN_CRISTOBAL	226.665	17	223.6	84.7339	226.665	119.085	SB	1	10.1038/srep44095	6	16.5		4	0.9					623.329			623.329	356.253
Nicaragua	TELICA			51.3333	22.6471	51	15.3	GB	2	10.196/novac.telica.001	1	2.0625		3	1.3					105.188			105.188	55.4387
Nicaragua	MOMOTOMBO			83		83	24.9	GB	2	10.196/novac.momotombo.001	1.5		2.475					2.4	0.8			136.95	136.95	61.4158
Nicaragua	MASAYA	316.455	23	93.625	33.5892	316.455	166.156	SB	1	10.1038/srep44095				2.7	0.7					587.42			587.42	343.978
Nicaragua	CONCEPCION			68.3333	29.2613	68	20.4	GB	2	10.196/novac.concepcion.001								2.4	0.8			112.2	112.2	50.3166
Costa_Rica	RINCON				9				1	10.1038/srep44095
Costa_Rica	ARENAL	128.115	19	13	2.82843	128.115	69.2762	SB	1	10.1038/srep44095								1.2	0.8			105.695	105.695	90.7277
Costa_Rica	POAS								1	10.1038/srep44095				0.5	0.1								38	25
Costa_Rica	TURRIALBA	274.115	36	120.375	72.8645	274.115	147.016	SB	1	10.1038/srep44095	3	7.0125		3.4	0.8					640.744			640.744	375.266
Cascades	Rainier						0	GB										1.2	0.8
Cascades	Lassen Peak						0	GB
Cascades	Mount Baker						0	GB										1.2	0.8
Cascades	Mount Hood						0	GB										1.2	0.8
Cascades	Mount St. Helens			26.4275		26.4275	7.92824	GB	8					6.3	3.3					114.464			114.464	69.0946
Cascades	Mt Shasta						0	GB										1.2	0.8
Cascades	Adams						0	GB										1.2	0.8
Cascades	Three Sisters																	1.2	0.8
Cascades	Mt. Jefferson																	1.2	0.8
Mexico	FUEGO DE COLIMA			22.8889	0	23	6.9	GB			3		6.1875					3	1.5			47.4375	47.4375
Mexico	El Chichon								1	10.1038/srep44095
Mexico	Popocateptl	605.17	325			605.17	452.387		1	10.1038/srep44095				1.5	0.3					624.082			624.082	482.932
Alaska	SPURR	38.69	18	14.4286	13.1677	38.69	26.9957	SB	1	10.1038/srep44095				1.1	0.3					29.2593			29.2593	21.9196
Alaska	REDOUBT	134.32	20	197.333	365.657	134.32	72.6534	SB	1	10.1038/srep44095	159	174.9	131.175	1.6	0.2			1.2	0.8	147.752			147.752	82.0251
Alaska	ILIAMNA			39.6667	38.3638	40	12	GB	8									1.2	0.8			33	33	24.1249
Alaska	AUGUSTINE	26.645	17	85.875	169.055	26.645	21.9311	SB	1	10.1038/srep44095				2.4	0.4			1.2	0.8	43.9642			43.9642	36.9207
Alaska	DOUGLAS			10.22	0.73	10	5.2		1	10.1038/srep44095								1.2	0.8			8.25	8.25	6.97525
Alaska	MARTIN			27	0	27	8.1	GB	8									1.2	0.8			22.275	22.275	16.2843
Alaska	Fourpeaked								1	10.1038/srep44095	1		0.825					1.2	0.8
Alaska_Peninsula	CHIGINAGAK	50.37	17			50.37	31.2257	SB	1	10.1038/srep44095						1.2	0.5				41.5552		41.5552	31.0393
Alaska_Peninsula	VENIAMINOF	93.075	24			93.075	54.0228	SB	1	10.1038/srep44095	5		4.125					1.2	0.8			76.7869	76.7869	67.8743
Alaska_Peninsula	PAVLOF								1	10.1038/srep44095	51		42.075					1.2	0.8
East_Aleut	SHISHALDIN	126.655	18			126.655	68.276	SB	1	10.1038/srep44095				1.4	0.5					121.905			121.905	78.8294
East_Aleut	BOGOSLOF								1	10.1038/srep44095	53.5		44.1375					1.2	0.8
East_Aleut	OKMOK								1	10.1038/srep44095	150		123.75					1.2	0.8
Central_Aleut	CLEVELAND	55.48	35			55.48	45.3575	SB	1	10.1038/srep44095	1.13	0.776875		1	0.5					38.1425			38.1425	36.5528
Central_Aleut	ATKA (KOROVIN)	72.27	25			72.27	45.1363	SB	1	10.1038/srep44095								1.2	0.8			59.6227	59.6227	54.4662
Central_Aleut	KASATOCHI								1	10.1038/srep44095	2000		1650					1.2	0.8
West_Aleut	KANAGA			25.2	12	25	7.5	GB	8									1.2	0.8			20.625	20.625	15.0781
West_Aleut	GARELOI	18.98	19	112	28	18.98	21.4105	SB	1	10.1038/srep44095				0.26						3.39268			3.39268	3.82712
West_Aleut	KISKA			1.31	0.04	1	0.3	GB	8					6.86						4.71625			4.71625	1.41488
Kamchatka	KLIUCHEVSKOI	211.7	25			211.7	112.887	SB	1	10.1038/srep44095	335	299.406		1.3						189.207			189.207	100.893
Kamchatka	BEZYMIANNY								1	10.1038/srep44095	19	16.9812		1.3	0.4
Kamchatka	TOLBACHIK								1	10.1038/srep44095	200		165					1.2	0.8
Kamchatka	KIZIMEN	259.515	34			259.515	139.165	SB	1	10.1038/srep44095	60		49.5			1.2	0.5				214.1		214.1	145.395
Kamchatka	KARYMSKY	332.515	34			332.515	176.219	SB	1	10.1038/srep44095						1.2	0.5				274.325		274.325	184.934
Kamchatka	ZHUPANOVSKY								1	10.1038/srep44095	237		195.525					1.2	0.8
Kamchatka	KORYAKSKY								1	10.1038/srep44095	2		1.65					1.2	0.8
Kamchatka	AVACHINSKY		29			258.055	137.286	SB	1	10.1038/srep44095				1.2	0.3					212.895			212.895	125.144
Kamchatka	GORELY	274.845	30			274.845	146.034	SB	1	10.1038/srep44095				1.7	0.5					321.225			321.225	195.082
Kamchatka	MUTNOVSKY	69.35	30			69.35	46.9091	SB	1	10.1038/srep44095				1.2						57.2137			57.2137	38.7
Kamchatka	SHEVELUCH		23			193.45	103.19	SB	1	10.1038/srep44095	27	24.1313		1.3	0.4					172.896			172.896	106.469
Kamchatka	Alaid										2		1.65					1.2	0.8
North_Kurile	KAMBALNY								1	10.1038/srep44095	55		45.375					1.2	0.8
North_Kurile	EBEKO	181.04	23	63		181.04	96.9097	SB	1	10.1038/srep44095				0.9						112.019			112.019	59.9629
North_Kurile	CHIKURACHKI								1	10.1038/srep44095	90		74.25					1.2	0.8
North_Kurile	CHIRINKOTAN			91		91	27.3	GB	9		12		9.9					1.2	0.8			75.075	75.075	54.8841
North_Kurile	SINARKA			37		37	11.1	GB	9					0.4						10.175			10.175	3.0525
North_Kurile	KUNTOMINTAR			37		37	11.1	GB	9					1.8						45.7875			45.7875	13.7363
South_Kurile	SARYCHEV_PEAK		32			94.9	58.8152	SB	9		1200		990			1.2	0.5				78.2925		78.2925	58.469
South_Kurile	Berg on Urup			87		87	26.1	GB	9					2						119.625			119.625	35.8875
South_Kurile	KETOI/Pallas		25	173		50.735	36.3458	SB	1	10.1038/srep44095				0.2		1.2	0.5			6.97606			6.97606	4.99755
Hokkaido/South Kurile	MEDVEZHIA (Kudryavy)	68.255	24	120		68.255	42.8454	SB	1	10.1038/srep44095				0.9	0.3					42.2328			42.2328	30.0165
Hokkaido	TOKACHI		20	87	45.0851	49.275	32.5044	SB	1	10.1038/srep44095, GSJ unpublished data				0.4	0.1					13.5506			13.5506	9.55913
Hokkaido	AKAN(Meakan)			3.45714	5.12357	3	0.9	GB	3									1.2	0.8			2.475	2.475	1.80937
Hokkaido	SHIKOTSU(Tarumae)			2.6	0.777817	3	0.9	GB	3									1.2	0.8			2.475	2.475	1.80937
Central_Honshu	AZUMA			23.4333	28.6786	23	0.3	GB	3					1.3						20.5563			20.5563	0.268125
Central_Honshu	ASAMA	163.885	18	257.545	265.078	163.885	87.1004	SB	1	10.1038/srep44095, https://www.data.jma.go.jp/svd/vois/data/tokyo/306_Asamayama/306_So2emission.htm				0.8	0.2					90.1368			90.1368	52.9405
Central_Honshu	ON-TAKE								1 3	10.1038/srep44095,	1		0.825					1.2	0.8
Izu	MIYAKE-JIMA	371.57	29	513.545	399.031	371.57	195.381	SB	1	10.1038/srep44095, https://www.data.jma.go.jp/svd/vois/data/tokyo/320_Miyakejima/320_So2emission.htm				0.7	0.2					178.818			178.818	107.011
Bonin	IWO-JIMA?IWO-TOU								1	10.1038/srep44095				0.4	0.1								100	50
South_Marianas	PAGAN	212.795	17			212.795	111.952	SB	1	10.1038/srep44095				0.8	0.2					117.037			117.037	68.1718
South_Marianas	SARIGAN								1	10.1038/srep44095	0.5		0.4125					1.2	0.8
South_Marianas	ANATAHAN		36			487.275	255.928	SB	1	10.1038/srep44095	2324		1917.3			1.2	0.5				402.002		402.002	269.512
Kyushu	ASO	229.22	26	224	167.284	229.22	121.997	SB	1	10.1038/srep44095, https://www.data.jma.go.jp/svd/vois/data/fukuoka/rovdm/Asosan_rovdm/gas/gas.html	10	12.375	8.25	1.8	0.5			1.2	0.8	283.66			283.66	170.297
Kyushu	KIRISHIMA			32	83.5225	32	9.6	GB	4		35	192.5	28.875	8				1.2	0.8	176			176	52.8
Kyushu	SAKURA-JIMA		31	504.545	224.797	385.44	202.812	SB	1	10.1038/srep44095, Mori et al. (2013), JMA1				0.9	0.3					238.491			238.491	148.551
Kyushu	KIKAI (Satsuma-Iwojima)	213.525	21	219.857	114.131	213.525	113.001	SB	1	10.1038/srep44095, Mori et al. (2013)、https://www.data.jma.go.jp/svd/vois/data/tokyo/STOCK/kaisetsu/CCPVE/shiryo/142/142_06-5.pdf								1.2	0.8			176.158	176.158	149.943
Kyushu	KUCHINOERABU-JIMA			32.2727	74.9219	32	9.6	GB	5 6		4		3.3	1				1.2	0.8	22			22	6.6
Kyushu	NAKANO-SHIMA			15	0	15	4.5	GB	5									1.2	0.8			12.375	12.375	9.04683
Kyushu	SUWANOSE-JIMA		26	240	20	314.995	165.848	SB	1	10.1038/srep44095, Mori et al. (2013)				1	0.3					216.559			216.559	131.231
South_Philippines	MAYON		13	94	14.6969	165.345	86.9566	SB	1	10.1038/srep44095				2.4	0.7					272.819			272.819	164.066
South_Philippines	BULUSAN		11			75.19	40.6167	SB	1	10.1038/srep44095	4.7		3.8775			1.2	0.5				62.0317		62.0317	42.3188
South_Philippines	KANLAON		8			25.55	15.5086	GB	1	10.1038/srep44095	1		0.825			1.2	0.5				21.0787		21.0787	15.519
New_Britain	LANGILA		22			229.585	121.394	SB	1	10.1038/srep44095						2.3	0.7				363.031		363.031	221.482
New_Britain	ULAWUN		22			229.95	121.581	SB	1	10.1038/srep44095						2.4	0.7				379.418		379.418	229.107
New_Britain	RABAUL/Tavurvur		49	26		631.085	331.802	SB	1	10.1038/srep44095	331		591.663			2.6	0.7				1128.06		1128.06	666.336
New_Britain	GARBUNA_GROUP								1	10.1038/srep44095	1		1.65					2.4	0.8
Solomon	BAGANA		89			1379.34	722.755	SB	1	10.1038/srep44095						2.4	0.7				2275.9		2275.9	1364.84
North_Vanuatu	TINAKULA		12			93.44	50.0487	SB	1	10.1038/srep44095	42		60.6375			2.1	0.7				134.904		134.904	85.1076
North_Vanuatu	GAUA		36			158.41	89.8963	SB	1	10.1038/srep44095						2.5	0.7				272.267		272.267	172.293
North_Vanuatu	AOBA	1047.55	81			1047.55	550.715	SB	1	10.1038/srep44095						2.5	0.7				1800.48		1800.48	1072.42
North_Vanuatu	AMBRYM	2684.94	170			2684.94	1406.48	SB	1	10.1038/srep44095	20	34.375		2.5	0.4					4614.74			4614.74	2527.64
North_Vanuatu	LOPEVI								1	10.1038/srep44095	12	379.5		46
South_Vanuatu	YASUR(TANNA)		38			513.92	269.927	SB	1	10.1038/srep44095				1.6	0.4					565.312			565.312	328.838
Tonga	HOME_REEF								1	10.1038/srep44095	25		20.625					1.2	0.8
Tonga	TOFUA	103.66	11			103.66	55.0141	SB	1	10.1038/srep44095						1.2	0.5				85.5195		85.5195	57.7033
Tonga	Hunga Tonga-Hunga Ha'apai								1	10.1038/srep44095	14		11.55					1.2	0.8
New_Zealand	WHITE_ISLAND	92.71	19	110.727	44.1878	92.71	51.8182	SB	1	10.1038/srep44095				4	1.2					254.952			254.952	161.729
New_Zealand	TONGARIRO			54	80.3835	54	16.2	GB	8		1		1.65					2.4	0.8			89.1	89.1	39.9573
New_Zealand	RUAPEHU			20.0909	24.4892	20	6	GB	8									2.4	0.8			33	33	14.799
North_Sumatra	SINABUNG	119.355	14			119.355	63.624	SB	1	10.1038/srep44095	35		57.75			2.4	1.3				196.936		196.936	149.666
Central_Sumatra	MARAPI	12.41	7			12.41	9.5207	SB	1	10.1038/srep44095						1.2	0.5				10.2382		10.2382	8.93827
Central_Sumatra	TALANG								1	10.1038/srep44095	1		0.825					1.2	0.8
South_Sumatra	KERINCI	107.31	10			107.31	56.6902	SB	1	10.1038/srep44095						2.6	1.3				191.817		191.817	139.524
Sunda_Strait	KRAKATAU	110.595	11			110.595	58.552	SB	1	10.1038/srep44095				0.4	0.1					30.4136			30.4136	17.8067
Sunda_Strait	PAPANDAYAN						0.3	GB	8					3.31	0.8					0			0
Java	SLAMET	75.19	8			75.19	39.9088	SB	1	10.1038/srep44095						2.2	1.3				113.725		113.725	90.3303
Java	MERAPI	11.68	6	55	15	11.68	8.53748	SB	1	10.1038/srep44095	310	1278.75		6	0.5					48.18			48.18	35.4452
Java	KELUT								1	10.1038/srep44095	200		302.5					2.2	0.8
Java	TENGGER_CALDERA	282.875	23			282.875	148.882	SB	1	10.1038/srep44095	127	357.981		4.1	0.7					797.354			797.354	441.19
Java	KAWAH-IJEN	230.315	18			230.315	121.109	SB	1	10.1038/srep44095				2.6	0.5					411.688			411.688	230.505
Bali/Lombok	RAUNG								1	10.1038/srep44095	129	230.588		2.6	0.7
Bali/Lombok	IJEN	230.315	18			230.315	121.109	SB	1	10.1038/srep44095				2.6	0.5					411.688			411.688	230.505
Bali/Lombok	AGUNG								1	10.1038/srep44095	35		120.312					5	1.5
Bali/Lombok	RINJANI	27.01	6			27.01	15.2731	SB	1	10.1038/srep44095	26		76.8625			4.3	1.3				79.8483		79.8483	51.1993
Bali/Lombok	SANGEANG_API	25.915	6			25.915	14.7512	SB	1	10.1038/srep44095	100		336.875			4.9	1.3				87.3012		87.3012	54.8257
West_Banda_Sea	EBULOBO	31.39	6			31.39	17.3906	SB	1	10.1038/srep44095						2.6	1.3				56.1096		56.1096	41.8736
West_Banda_Sea	PALUWEH	21.9	7			21.9	13.3674	SB	1	10.1038/srep44095	40		71.5			2.6	1.3				39.1462		39.1462	30.8875
West_Banda_Sea	LEWOTOLO								1	10.1038/srep44095				1.9	0.6
West_Banda_Sea	BATU_TARA	230.68	16			230.68	121.016	SB	1	10.1038/srep44095						2.4	0.7				380.622		380.622	228.462
West_Banda_Sea	SIRUNG	136.145	12			136.145	71.8052	SB	1	10.1038/srep44095				3.2	2					299.519			299.519	244.946
Halmahera	DUKONO	629.99	42			629.99	330.276	SB	1	10.1038/srep44095				0.4	0.1					173.247			173.247	100.624
Halmahera	GAMALAMA								1	10.1038/srep44095	8		27.5					5	1.5
Halmahera	GAMKONORA								1	10.1038/srep44095	1		3.4375					5	1.5
Sangihe	KARANGETANG	114.245	9			114.245	60.0853	SB	1	10.1038/srep44095						5	1.3				392.717		392.717	230.404
Sulawesi	LOKON-EMPUNG	74.46	10			74.46	39.9897	SB	1	10.1038/srep44095								5	1.5			255.956	255.956	157.457
Sulawesi	SOPUTAN								1	10.1038/srep44095	117		402.188					5	1.5
North_Lesser_Antilles	SOUFRIERE_HILLS(MONTSERRAT)	473.04	30	0.07		473.04	247.803	SB	1	10.1038/srep44095	255	701.25		4	1.1					1300.86			1300.86	769.651
North_Lesser_Antilles	SOUFRIERE_GUADELOUPE								1	10.1038/srep44095					0.5
South_Lesser_Antilles	SOUFRIERE_ST._VINCENT								1	10.1038/srep44095				14.7
Scotia	MICHAEL(SAUNDERS)	95.995	19			95.995	53.4111	SB	1	10.1038/srep44095						1.2	5				79.1959		79.1959	332.912
Italy	ETNA	741.68	45	639.5	355.316	741.68	388.29	SB	1	10.1038/srep44095	312	1394.25		6.5	2.2					3314.38			3314.38	2066.21
Italy	STROMBOLI	66.065	12			66.065	36.3893	SB	1	10.1038/srep44095				7.2	2.8					327.022			327.022	220.498
Italy	VULCANO ISLAND			1.125	0.330719	1	0.3	GB	2	10.196/novac.vulcano.001				9.2	4.4					6.325			6.325	3.57087
Greece	Santorini								1	10.1038/srep44095
D.R. Congo	NYIRAGONGO	1289.55	92	290.364	67.0092	290	176.648	SB	2	10.196/novac.nyiragongo.001				5						996.875			996.875	607.229
D.R. Congo	NYAMURAGIRA					1000	520	SB	8		2995
Tanzania	Oldoinyo Lengai								1	10.1038/srep44095	0.2
Yemen	JEBEL AT-TAIR	37.595	10			37.595	21.9586	SB	1	10.1038/srep44095	80		341			6.2	1.8				160.249		160.249	104.523
Yemen	ZUBAIR GROUP								1	10.1038/srep44095	1
Ethiopia	ERTA 'ALE-DALAFFILLA	23.36	6			23.36	13.5482	SB	1	10.1038/srep44095	150
Ethiopia	MANDA HARARO								1	10.1038/srep44095	60
Eritrea	NABRO								1	10.1038/srep44095	3650
France	PITON DE LA FOURNAISE	85.41	8	36.8889	2.51416	85.41	45.128	SB	1	10.1038/srep44095	345	142.312		0.6	0.2					35.2316			35.2316	107.322
Iceland	Eyjafjallajökull								1	10.1038/srep44095	466
Iceland	Grimsvotn								1	10.1038/srep44095	300
Iceland	Bardabunga								1	10.1038/srep44095	11000	8696.87		1.15
Iceland	Krisuvik								1	10.1038/srep44095
Galapagos	Sierra Negra	14.6	7			14.6	10.3266	SB	1	10.1038/srep44095	1928
Galapagos	Cerro Azul								1	10.1038/srep44095	157
Galapagos	Fernandina								1	10.1038/srep44095	757
Galapagos	Wolf								1	10.1038/srep44095	200
Scotia	Montagu	51.83	17			51.83	31.8652	SB	1	10.1038/srep44095						1.2	0.5				42.7597		42.7597	31.7573
Andaman	Barren Island	88.695	13			88.695	47.9185	SB	1	10.1038/srep44095	0.2		0.3025			2.2	1.3				134.151		134.151	107.409
Hawaii	Kilauea	1831.93	113			1831.93	959.285	SB	1	10.1038/srep44095										1200			1200
Bismarck	MANAM	541.66	35			541.66	283.829	SB	1	10.1038/srep44095	250		464.062			2.7	0.7				1005.46		1005.46	587.819
Antarctica	EREBUS	18.98	3			18.98	10.3155	SB	1	10.1038/srep44095				33.3782						436			436
Cape Verde	FOGO										382
Comores	Karthala										41
n		77		66		125					89	26	52	74		35		61		67	33	23	125
Total Fluxes (kt/y)		18125.2	2613	6931.09		24879.4	2302				33323.7	14454.8	9007.41							22893.4	11131.9	1953.66	36116.9
