# Supplementary material for: The emissions of CO2 and other volatiles from the world’s subaerial volcanoes
Source: Sci Rep. 2019 Dec 10;9:18716. doi: 10.1038/s41598-019-54682-1 (PMC6904619; doi:10.1038/s41598-019-54682-1)
Supplement: Supplementary file 2 — Dataset Table S2 [file 41598_2019_54682_MOESM2_ESM.xlsx]

## Sheet: Sheet1
Volcano	CO2 flux (kt/yr)	SD	SO2 flux (kt/y)	SD	Best estimate C/S	Group	References
PURACE	245.645		76	22.8	1.88	2	1
LASCAR	194.91	71.1422	25	0.3	1	1	2
SANTA_ANA	87.6	31.974	35.405	18.5638	4.5	2	3
MOMOTOMBO	266.815	97.3875	83	24.9	3.7	2	4
CONCEPCION	52.195	19.0512	68	20.4	5.1	1	4
RINCON	113.88	41.5662	9		6.9	2	5
ILIAMNA	91.98	33.5727	40	12	5.4	2	6
MARTIN	232.87	84.9976	27	8.1	12.4	2	6
MAGEIK	124.465	45.4297	7		25.4	2	6
UKINREK_MAARS	68.255	24.9131					6
EBEKO	39.055		181.04	94.1626	0.9	1	6
SINARKA	10.22		37	11.1	0.4	1	6
KUNTOMINTAR	45.26		37	11.1	1.8	2	6
Berg on Urup	119.355		87	26.1	2	2	6
KETOI/Pallas	23.725		50.735	26.4446	0.2	1	6
AKAN(Meakan)	10.95		3	0.9	5		6
SHIKOTSU(Tarumae)	4.745		3	0.9	3	2	6
AZUMA	17.885		23	0.3	1.3	1	6
KUSATSU-SHIRANE	5.11		1		4		6
KIRISHIMA	155.855		32		8		6
KIKAI (Satsuma-Iwojima)	26.645		213.525	111.049	1	1	6
TAAL	508.445	185.582					6
TONGARIRO	270.83	98.8529	54	16.2	10.4		6
RUAPEHU	213.89	78.0698	20	6	14.9		6
PAPANDAYAN	109.5		0.2	0.3	62.3	2	6
SUNDORO	9.125	3.33062					6
KELUT	30.295	11.0577					6
ARJUNO-WELIRANG	54.75	19.9838					6
SOUFRIERE_GUADELOUPE	5.475	1.99837					6
VULCANO ISLAND	115.705	42.2323	1	0.3	9.2	2	6
Rainier	9.125	3.33062	0.0365			2	6
Lassen Peak	23.725	8.65963	0.0365		197.3	2	6
Mount Baker	61.685	22.515	0.0365		24	2	6
Mount Hood	52.56	19.1844	0.0365		17	2	6
Mount St. Helens	163.52	59.6848	0.0365		9	2	6
Mt Shasta	9.125	3.33062	26.4275	7.92824	318	1	6
Adams	9.125	3.33062	0.0365			2	6
Fourpeaked	111.325					2	6
Three Sisters	9.125	3.33062	0.04			2	6
El Chichon	44.53	16.2535	0.04		23	2	7
Glacier Peak	9.125	3.33062	0.04			2	6
Krisuvik	2.19		0.04		12	2	8
Santorini	22.995	8.39318	0.04			2	6
Oldoinyo Lengai	292		4			2	6
Sierra Negra	143.81	52.4907	14.6	8.02325		2	6
n	45		38
Total flux (kt/y)	4219.4		1159.35
