# Supplementary material for: The emissions of CO2 and other volatiles from the world’s subaerial volcanoes
Source: Sci Rep. 2019 Dec 10;9:18716. doi: 10.1038/s41598-019-54682-1 (PMC6904619; doi:10.1038/s41598-019-54682-1)
Supplement: Supplementary file 3 — Dataset Table S3 [file 41598_2019_54682_MOESM3_ESM.xlsx]

## Sheet: Foglio1
Country	Volcano name	Type*	Total CO2 flux (t/d)	Deep CO2 flux (t/d)	Period	References	Ref
Argentina	COPAHUE	s	180.01	126	2014	Chiodini et al., 2015	1
Cameroon	Oku Volcanic Field	l	19.13	19.13	2009	Perez et al., 2011	2
Cameroon	Oku Volcanic Field	l	14.595	14.595	2002-2009	Kusakabe et al., 2008; Pérez et al., 2011	2,3
Cape Verde	Sao Vicente	s	226	112.5	2008	Dionis et al., 2015	4
Cape Verde	Fogo	s	828	352	2009	Dionis et al., 2015	4
China	Yanbajain geothermal field	s	186.5	154.388	1998-2012	Chiodini et al., 1998; Zhang et al., 2014	5,6
Costa Rica	IRAZU	s	18.8	18.8	2015	Epiard et al., 2017	7
Costa Rica	MIRAVALLES	s	135	107	2015	Liegler et al.,2016	8
Costa Rica	MIRAVALLES	s	3.3	1.62	2015	Liegler et al.,2016	8
Costa Rica	TURRIALBA	s	113	113	2013	Epiard et al., 2017	7
Costa Rica	POAS	s	416.5	393.94	2000-2003	Melian et al., 2010	9
Costa Rica	Poas	l	100	100	2010	Perez et al., 2011	2
Costa Rica	Poas	l	31.4	31.4	2010	Perez et al., 2011	2
Ecuador	Sierra Negra	s	990	605	2006	Padrón et al.,2012	10
Ecuador	CUICOCHA	l	106	11.3	2006	Padrón et al.,2008	11
El Salvador	SANTA_ANA	s	600	162	2001	Salazar et al.,2004	12
El Salvador	Coatepeque calder	l	375	375	2006	Perez et al., 2011	2
El Salvador	ILOPANGO	l	1111	1111	1999	López et al., 2004	13
Etiopia	Aluto	s	62	57	nd	Hutchison et al., 2015	14
France	Chaîne des Puys	l	0.01	0.01	2007	Perez et al., 2011	2
Germany	East Eifel Volcanic Field	l	35.1	35.1	2007	Perez et al., 2011	2
Greece	Nisyros	s	86.1	68	1999-2001	Cardellini et al., 2003; Brombach et al., 2001; Caliro et al., 2005	15-17
Greece	Santorini	s	25.5667	14.7	1994-2012	Chiodini et al., 1998; Parks et al., 2013	5,18
Guatemala	Pacaya	l	67	67	2008	Perez et al., 2011	2
Guatemala	ATITLAN	l	416	416	2008	Perez et al., 2011	2
Guatemala	TECUAMBURRO	l	85.6	85.6	2008	Perez et al., 2011	2
Iceland	Reykjanes	s+v	13.855	12.355	2007	Fridriksson et al., 2006	19
Iceland	Hengil	s	1526	453	2006	Hernández et al.,. 2012	20
Indonesia	KELUT	l	70	70	2001	Mazot et al., 2005	21
Italy	VULCANO ISLAND	s+d	262.6	262.6	1995-2010	Carapezza et al., 2011; Chiodini et al., 1998; Granieri et al.,2006; Inguaggiato et al.,2012	5,22-24
Italy	Stromboli	s	45	45	2010	Inguaggiato et al., 2013	25
Italy	ETNA	s+v	3461	3443.6	2005-2010	Giammanco et al., 2010; Camarda et al., 2012; De Gregorio and Camarda, 2016; Melian et al., 2009	26-29
Italy	Pantelleria	s+v+d	1082.2	1082.2	1998	Favara et al., 2001	30
Italy	Vesuvio	s+d	294.8	290.1	2000-2006	Caliro et al., 2005; Frondini et al., 2004; Granieri et al., 2013	31-33
Italy	Campi Flegrei	s	1309.4	1272	1998-2016	Chiodini et al., 2001; Cardellini et al., 2017; Cardellini et al., 2003	17,34,35
Italy	Ischia	s+v+d	1520	1313	2002	Pecoraino et al., 2005	36
Italy	Ischia	s	32.6	8	2001	Chiodini et al., 2004	37
Italy	Vulsini	s	350	350	nd	Chiodini et al., 2007	38
Japan	MIYAKE-JIMA	s	3750	122	1998	Hernandez et al., 2001	39
Japan	Toya	s	14.8	10.3	1999-2002	Hernández et al., 2006	40
Japan	HAKKODA_GROUP	s	127	74	1997	Hernández et al., 2006	40
Japan	USU	s	166.3	123	1998-2000	Hernández et al., 2001	39
Japan	Tarumae	s	6	2.5	2001	Hernández et al., 2001	39
Japan	Naruko	l	18.4	18.4	2010	Hernandez et al., 2011	20
Japan	Kikai	s	760	450	2000	Notsu et al., 2005	41
Japan	Kikai	s	80	20	1999	Shimoike et al., 2002	42
Mexico	El Chichon	l	122.333	122.333	2006-2008	Mazot et al., 2010; Mazot et al., 2009	9,29
New Zealand	OKATAINA	l	549	549	2010	Perez et al., 2011	2
New Zealand	Rotorua	s	621	621	2001-2004	Werner and Cardellini, 2006	43
Nicaragua	CERRO_NEGRO	s	2800	2800	1999	Salazar et al., 2001	44
Nicaragua	TELICA	s	95	95	2011	Harvey et al., 2011	45
Nicaragua	MASAYA	s	20.02	19	2003	Lewicki et al., 2005	46
Nicaragua	MASAYA	l	868.9	868.9	2009	Perez et al., 2011	2
Nicaragua	APOYEQUE	l	211.7	211.7	2010	Perez et al., 2011	2
Nicaragua	APOYO	l	539	539	2006	Perez et al., 2011	2
Nicaragua	LAS_PILAS	l	7.25	7.25	2009	Perez et al., 2011	2
Nicaragua	NEJAPA	l	5.8	5.8	2010	Perez et al., 2011	2
Nicaragua	Nejapa-Miraflores	l	4	4	2006	Perez et al., 2011	2
Nicaragua	Apoyeque	l	374	374	2006	Perez et al., 2011	2
Philippines	TAAL	l	1571.64	1571.64	2008-2012	Arpa et al., 2013; Perez et al., 2011	2,47
Philippines	PINATUBO	l	884.333	884.333	2008-2010	Perez et al., 2011	2
Portugal	Furnas	s+v+l	1577	1344	2007-2015	Viveiros et al., 2010; Pedone et al., 2015; Andrade et al., 2016	48-50
Russia	KARYMSKY	s+v+d	288.84	279.2	2012	Inguaggiato et al., 2017	51
Spain	Tenerife/Teide	s	331.808	195.497	1997-2015	Perez et al., 2013; Hernandez et al., 2017; Melián et al., 2012	52-54
Spain	El Hierro	s	862	499.115	1998-2012	Melián et al., 2014	55
Spain	La Palma	s	1028	51	2001-2013	Padrón et al., 2015	56
Taiwan	Tatun Group	s	21.1	20.8	2004	Lan et al., 2007	57
Taiwan	Tatun Group	s	113	15	2009	Wen et al., 2016	58
United States	Dixie Valley geothermal filed	s	7.8135	6.5965	1998	Bergfeld et al., 2001	59
United States	Long Valley	s	9.51	8.7	2003-2004	Bergfeld et al., 2006	60
United States	Mono-Inyo Craters	s	28.7	28.7	2007-2009	Bergfeld et al., 2015	61
United States	UKINREK_MAARS	s+v+d	47	44	2004	Evans et al., 2009	62
United States	Mammoth Mountain	s	314	264	1995-2013	Werner et al., 2014	63
*s: soil degassing; v: vent; l:lake degassing; d: dissolved in groundwater
